# Supplementary material for: Impact of Gut Microbiome Modulation on Uremic Toxin Reduction in Chronic Kidney Disease: A Systematic Review and Network Meta-Analysis
Source: Nutrients. 2025 Apr 3;17(7):1247. doi: 10.3390/nu17071247 (PMC11990722; doi:10.3390/nu17071247)
Supplement: Supplementary file 1 [file nutrients-17-01247-s001.zip]

Archive with 1 entries (1 files):
- nutrients-3534718-supplementary.pdf
